# Supplementary material for: Translating mentoring interventions research into practice: Evaluation of an evidence-based workshop for research mentors on developing trainees’ scientific communication skills
Source: PLoS One. 2022 Feb 2;17(2):e0262418. doi: 10.1371/journal.pone.0262418 (PMC8809591; doi:10.1371/journal.pone.0262418)
Supplement: S1 Dataset — (XLSX) [file pone.0262418.s002.xlsx]

## Sheet: Sheet1
ID	SFB	SFN	SDB	SDN	STB	STN	SMB	SMN	KRB	KRN	KEB	KEN	KBB	KBN	KAB	KAN	SFWB	SFWN	SFSB	SFSN	SDWB	SDWN	SDSB	SDSN	STWB	STWN	STSB	STSN	SMWB	SMWN	SMSB	SMSN	KEWB	KEWN	KESB	KESN	KAWB	KAWN	KASB	KASN
1y001	3	3	2	3	3	3	3	3	1	3	2	3	3	3	3	3
1y002	2	2	2	2	1	2	2	3	2	2	2	2	1	2	2	2
1y003	2	2	2	2	2	3	2	3	1	2	2	3	1	2	2	3
1y004									0	2	2	3	1	1	2	2
1y005	3	3	2	2	3	3	3	3	3	3	2	3	1	2	2	3
1y006	2	2	2	2	2	2	2	2	1	2	1	2	1	2	1	1
1y007	2	3	2	3	2	2	1	2	1	2	1	2	0	1	0	1
1y008	1	2	1	2	1	2	1	2	0	2	0	2	0	2	0	2
1y009	2	2	2	2	1	2	2	2	1	2	2	2	1	1	1	1
1y010	2	3	2	3	2	3	2	3	1	3	2	3	1	3	1	3
1y011	2	3	2	3	1	3	2	3	3	3	2	3	1	3	2	3
1y012	3	2	2	3	2	3	2	3	2	3	1	2	1	2	1	2
1y013	2	3	2	3	2	3	2	3	2	3	2	3	2	3	2	3
1y014	2	2	2	2	2	2	2	2	1	2	2	2	1	2	2	2
1y015	2	2	2	3	2	3	2	3	2	2	2	2	1	2	2	2
1y016	3	3	3	3	2	2	2	2	2	3	2	3	1	2	2	2
1y017	2	2	1	1	2	2	2	2	1	2	2	2	1	2	2	2
1y018	3	3	3	3	2	2	2	2	2	3	2	3	2	2	2	2
1y019	1	2	1	2	1	2	1	1	1	2	1	2	1	2	1	1
1y020	2	2	2	2	2	2	2	2	1	2	1	2	1	2	1	2
1y021	2	2	1	2	1	2	1	2	0	0	0	1	0	2	2	2
1y022	2	2	2	2	2	3	2	2	0	2	1	2	1	2	1	2
1y023	2	2	1	2	2	2	1	2	0	1	2	2	1	2	1	2
1y024	2	2	1	2	1	2	2	3	0	2	1	2	0	2	1	2
1y025	2	2	0	1	0	2	1	2	0	2	0	2	0	3	2	2
1y026	2	3	1	2	1	2	2	2	0	2	2	2	1	2	1	2
1y027	2	2	2	2	1	2	1	1	1	2	1	2	1	2	2	2
1y028	2	2	2	2	2	2	2	2	2	2	2	2	2	2	2	2
1y029	2	3	1	2	2	3	1	2	2	2	2	3	1	2	1	3
1y030	2	3	2	2	3	3	1	2	1	2	2	2	1	1	2	2
1y031	2	2	2	2	2	2	2	2	2	3	2	3	2	3	2	2
1y032	2	2	1	2	2	2	2	2	1	2	2	3	1	2	2	3
1y033	2	2	1	2	1	2	3	3	1	2	1	2	1	2	0	2
1y034	2	2	1	2	1	2	2	2	2	2	1	2	0	1	0	1
1y035	0	2	0	2	0	2	0	2	0	2	0	2	0	2	1	2
1y036	2	2	1	2	1	2	1	2	1	2	1	2	0	1	1	1
1y037	2	3	1	2	1	2	1	2	1	2	2	2	1	3	1	2
1y038	3	3	3	3	2	3	2	3	1	2	2	2	1	1	3	3
1y039	2	3	2	3	2	3	3	3	1	2	2	3	1	2	2	3
1y040	2	2	2	3	1	2	2	2	1	1	2	1	2	1	1	2
1y041	2	2	2	2	1	2	1	2	1	2	1	2	1	2	1	1
1y042	2	2	0	2	2	2	2	2	1	2	2	2	0	1	1	2
1y043	1	2	1	1	1	2	1	2	1	2	1	2	2	3	1	1
1y044	3	3	2	3	3	3	2	3	2	2	3	3	2	3	2	3
1y045	1	2	1	2	2	3	1	2	2	3	2	2	1	2	1	2
1y046	2	2	2	2	2	2	2	2	1	2	1	2	0	2	1	2
1y047	2	2	2	3	2	3	2	3	2	3	2	3	2	3	2	3
1y048	2	2	2	2	2	2	1	2	1	2	1	2	1	2	2	2
1y049	2	2	1	2	1	2	1	1	0	2	1	2	1	2	1	2
1y050	2	2	2	3	1	2	1	2	1	2	1	2	2	2	1	2
1y051	2	2	2	2	2	2	2	2	2	3	2	3	2	3	2	3
1y052	2	2	1	2	2	2		2	1	2	1	2	0	1	1	2
1y053	2	2	2	3	2	3	1	2	1	2	1	2	0	2	1	2
1y054	1	1	1	1	1	1	1	1	3	3	3	3	3	3	3	3
1y055	3	3	3	3	2	2	2	2	1	2	2	2	0	2	2	2
1y056	2	2	2	2	2	2	2	2	2	2	2	2	2	2	2	2
1y057	2	3	1	2	0	2	1	2	0	2	2	3	0	2	2	3
1y058	2	3	1	2	2	2	1	2	1	2	1	2	0	1	2	3
1y059	1	2	1	2	0	3	2	2	0	1	0	2	0	1	1	3
1y060	2	2	1	2	1	3	1	2	0	2	0	2	1	2	1	1
1y061	2	3	2	3	3	3	2	3	2	3	3	3	0	2	1	2
1y062	2	2	2	2	2	3	2	3	0	3	1	2	0	2	1	1
1y063	3	3	2	3	2	3	2	3	2	3	2	3	2	2	2	2
1y064	2	2	1	2	2	2	1	2	1	2	1	2	1	2	1	1
1y065	3		2	3	3	3	3	2	3	2	2	3	2	2	3	3
1y066	2	2	1	2	2	3	2	3	2	3	2	3	1	2	2	2
1y067	2	2	2	3	2	3	2	2	2	3	2	2	2	3	2	3
2y068									1	2			0	2			2	3	3	3	1	2	3	3	1	3	3	3	2	2	2	2	1	2	2	2	1	2	2	2
2y069									1	2			1	3			1	2	1	2	2	2	3	3	1	2	1	2	2	3	2	3	1	2	1	2	1	2
2y070									1	3			1	3			2	3	2	3	2	3	2	3	1	3	1	3	1	3	1	3	1	3	1	3	0	3	0	3
2y071									1	3			1	3			3	3	3	3	2	3	2	2	2	3	2	3	2	3	2	3	2	3	2	3	2	3	2	3
2y072									0	1			0	1			1	2	2	2	0	2	0	2	1	2	1	2	2	2	2	2	1	2	1	2	1	2	1	2
2y073
2y074																	3	3	3	3	3	3	3	3	2	3	3	3	2	2	3	3
2y075									2	3			2	2			3	3	2	2	3	3	3	3	2	3	2	3	2	3	2	3	2	3	2	3	1	2	1	2
2y076									3	3			1	2			2	3	2	3	2	3	2	3	1	2	1	2	1	2	1	2	1	2	1	2	1	2	1	2
2y077									2	3			2	3			2	3	2	3	2	3	2	3	2	3	2	3	2	3	2	3	2	3	2	3	2	3	2	3
2y078									1	2			1	2			2	2	2	2	3	3	3	3	2	3	2	3	1	2	1	2	1	2	1	2	1	1	1	1
2y079									1	2			3	3			2	3	2	3	2	2	2	2	2	2	2	3	2	2	3	3	2	2	2	3	3	3	3	3
2y080									1	2			1	3			2	3	2	3	2	2	2	3	2	3	2	3	2	2	2	2	2	3			2	3	2	3
2y081									2	3			1	2			3	3	3	3	2	3	2	3	2	3	2	3	2	3	2	3	2	3	2	3	2	3	2	3
2y082									2	3			1	3			2	2	2	2	2	2	2	2	2	2	2	2	2	2	2	2	2	3	2	3	2	3	2	3
2y083									1	2			1	2			2	2	2	2	2	3	2	2	1	3	1	2	1	2	1	1	2	2	2	2	1	2	1	1
2y084									0	2			1	2			1	2	2	2	1	3	2	2	0	2	0	2	2	3	1	2	0	2	1	2	1	2	1	2
2y085									1	3			1	2			2	3	3	3	2	3	2	3	1	2	2	3	1	2	1	2	1	2	1	3	1	2	1	2
2y086									2	3			1	3			2	3	3	3	2	3	2	3	2	3	2	3	2	3	1	3	1	3	1	3	1	2	1	2
2y087									0	3			0	3			2	3	1	2	1	2	1	2	1	2	1	2	1	3	1	3	1	3	1	3	1	3	1	3
2y088									1	2			2	3			2	3	1	2	2	3	2	3	1	2	1	2	1	2	1	2	2	3	2	2	1	3	1	3
2y089									0	2			1	2			2	3	2	2	2	2	2	2	2	3	2	2	2	3	2	3	2	3	2	2	2	3	2	3
2y090									0	2			1	3			1	2	3	3	0	1	2	2	0	2	1	2	1	3	2	3	0	2	1	3	1	2	2	3
2y091									1	2			0	2			1	2	1	2	1	2	1	2	1	3	1	3	1	2	1	2	1	2	1	2	1	2	1	2
2y092									1	2			0	2			1	3	2	2	1	2	1	2	2	3	2	3	1	2	2	2	1	2	2	2	1	2	1	2
2y093									1	2			0	2			2	3	2	3	1	2	2	2	0	3	1	3	1	2			1	3	2	3	1	2	1	2
2y094									2	2			3	3			2	3	2	2	2	2	2	2	2	3	2	2	2	3	2	2	2	3	2	2	2	3	2	2
2y095									0	2			0	2			1	2	3	3	1	2	3	3	1	2	2	3	1	2	2	3	1	2	3	3	2	2	2	2
2y096									0	2			0	2			1	2	1	2	1	2	1	2	0	2	0	2	0	2	0	2	0	2	0	2	0	2	0	2
2y097									0	2			2	2			2	2	2	2	1	2	1	2	1	2	1	2	1	2	1	2	1	2	1	2	1	1	1	1
2y098									1	3			0	3			3	3	3	3	1	3	2	3	2	3	2	3	1	3	1	3	2	3	2	3	1	3	1	3
2y099									1	3			1	3			2	3	2	3	2	3	2	3	2	3	2	3	1	3	1	3	2	3	2	3	1	3	1	3
2y100									3	3			2	3			3	3	3	3	2	3	2	3	2	3	2	3	2	3	2	3	2	3	2	3	2	3	2	3
2y101									0	2			1	2			2	3	1	2	1	3	1	2	3	3	1	2	2	3	0	2	2	3	1	2	1	3	0	2
2y102									2	3			1	3			2	3	3	3	2	3	3	3	2	3	3	3	2	3	3	3	1	3	2	3	2	3	3	3
2y103									2	3			1	2			2	3	2	3	2	3	2	3	2	3	2	3	1	2	1	2	2	3	2	3	1	2	1	2
2y104									1	2			2	2			1	2	3	3	1	2	3	3	0	2	3	3	0	2	3	3	2	3	3	3	0	2	3	3
2y105									3	3			2	3			3	3	3	3	3	3	3	3	3	3	3	3	3	3	2	3	3	3	3	3	2	3	3	3
2y106									1	2			0	2			2	3	2	3	1	2	2	3	2	3	2	3	1	2	1	2	2	3	2	3	1	3	1	3
2y107									0	2			1	2			1	2	2	3	2	2	2	3	2	3	2	3	1	2	2	3	1	2	1	2	1	2	1	2
2y108									0	2			1	3			2	3	1	3	0	3	1	3	0	3	0	3	0	2	0	2	0	2	0	2	0	2	0	2
2y109									0	2			3	3			2	3	2	3	1	2	2	2	2	3	1	3	2	3	1	2	1	2	1	2	0	2	0	2
2y110									0	2			2	3			2	3	2	3	1	2	2	3	1	2	2	3	2	3	2	3	2	3	2	3	1	2	2	3
2y111									0	3			0	3			1	1	2	3	1	2	3	3	1	2	2	3	1	1	2	3	0	2	1	2	0	1	0	2
2y112									0	2			1	2			2	2	2	2	1	2	1	2	1	2	1	2	1	2	2	2	1	2	1	2	0	2	1	2
2y113									0	2			2	2			1	2	1	2	0	2	0	2	0	2	0	2	1	2	1	2	0	2	0	2	0	2	0	2
2y114									0	2			1	2			1	2	1	2	1	2	1	2	1	2	1	2	1		1	2	1	2	1	2	1	2	1	2
2y115									1	3			3	3			2	3	2	3	2	2	2	2	2	3	2	3	2	2	2	2	2	3	2	3	2	2	2	2
2y116									1	3			1	3			1	2	2	2	1	2	2	2	1	2	2	2	1	2	2	2	1	3	2	3	1	2	2	2
2y117									2	2			1	2			1	2	2	2	2	2	2	2	1	2	1	2	1	2	1	2	1	2	1	2	2	2	2	2
2y118									1	2			1	2			1	1	2	2	1	1	2	2	1	2	2	2	1	1	2	2	1	1	2	2	1	1	1	1
2y119									1	3			2	3			1	2	3	3	1	2	1	2	1	3	1	3	1	2	2	2	0	2	2	3	1	2	2	3
2y120									0	2			1	1			1	2	3	3	1	2	2	2	1	3	2	3	1	2	2	2	1	2	1	2	1	2	1	2
2y121									1	2			0	2			2	3	3	3	1	2	3	3	0	1	1	2	2	3	3	3	0	2	0	2	0	2	0	2
2y122									1	2			1	2			2	2	1	2	2	3	1	2	1	2	1	2	1	2	1	2	1	2	1	2	1	2	1	2
2y123									1	3			2	2			3	3	2	2	3	3	3	3	1	2	1	2	1	2	2	2	2	3	2	3	1	3	1	2
2y124									1	2			3	3			2	3	2	3	2	3	2	3	2	3	2	3	1	2	1	2	1	3	1	3	1	3	1	3
2y125									0	2			0	2			1	2	2	2	1	3	2	2	1	3	1	2	1	3	1	2	1	2	1	2	1	3	1	2
2y126									2	2			2	3			2	3	2	3	3	3	3	3	2	3	2	3	3	3	2	3	2	3	2	3	2	3	2	2
2y127									2	3			2	3			3	3	3	3	2	2			2	3	2	3	2	3	2	3	2	3	2	3	2	3	2	3
2y128									1	2			2	2			2	3	2	3	2	3	2	3	2	3	2	3	2	3	2	3	1	3	1	3	1	2	2	2
2y129									2	2			1	2			2	2	3	3	2	2	3	3	2	2	2	2	2	3	2	2	2	2	2	2	1	2	2	2
2y130									2	3			2	3			2	3	2	3	2	3	2	2	2	3	2	3	2	2	2	2	2	3	2	3	1	2	1	2
2y131									0	2			2	3			2	3	2	3	1	2	1		2	3	2	3	1	2	2	3	1	2	1	2	1	2	1	2
2y132									0	3			3	3			2	3	2	2	1	2	2	3	1	3	1	2	2	3	2	3	2	3	2	3	1	2	1	2
2y133									0	3			2	3			2	3	3	3	2	3	2	3	1	2	1	2	1	2	2	2	1	3	2	3	1	2	1	2
2y134									1	3			1	3			2	3	2	3	1	2	1	2	1	2	1	2	2	3	2	3	1	2	1	2	1	2	1	2
2y135									0	2			0	2			2	2	2	2	1	2	1	2	1	2	1	2	1	2	1	2	1	2	1	2	0	2	1	2
2y136									1	3			0	3			1	2	2	2	0	2	2	2	0	2	2	2	0	2	2	2	1	3	2	2	0	3	2	2
2y137									2	3			1	3			2	3	2	3	2	3	2	3	1	3	1	3	1	3	1	3	1	3	1	3	0	3	0	3
2y138									0	1			1	1			1	2	2	2	1	2	1	2	1	2	1	2	1	2	1	2	0	2	0	2	0	2	0	2
2y139									0	2			0	2			1	2	3	3	1	2	2	2	1	2	2	3	1	2	1	2	1	2	1	2	1	2	1	2
2y140									1	3			2	3			2	3	2	2	1	2	2	2	1	2	1	2	2	2	2	3	1	2	1	2	1	2	1	2
2y141									0	1			1	2			2	2	2	2	2	3	2	2	1	3	1	3	2	3	1	2	2	3	1	3	3	3	3	3
2y142									1	2			2	2			2	3	2	3	2	3	2	3	1	2	1	2	2	3	2	3	1	3	2	3	1	2	2	2
2y143									1	2			1	2			3	3	3	3	2	3	3	3	2	3	3	3	2	3	3	3	2	3	3	3	2	3	3	3
2y144									1	3			3	3			2	2	2	2	1	2	1	2	1	2	1	2	3	3	3	3	1	2	1	2	1	2	1	2
2y145									2	3			2	3			2	3	2	3	2	3	2	3	2	3	2	3	2	3	2	3	2	3	2	3	2	3	2	3
2y146									1	3			2	3			3	3	3	3	2	3	2	3	2	3	2	3	1	3	1	3	1	3	1	3	1	3	1	3
2y147									1	3			1	2			1	3	1	2	1	2	1	2	1	3	1	3	1	3	1	3	1	3	1	3	1	2	1	3
2y148									1	3			1	3			2	3	3	3	2	3	2	3	1	2	1	2	1	2	3	3	1	2	2	2	1	2	1	2
2y149									1	2			1	3			2	3	2	3	2	3	2	3	1	2	1	2	1	2	2	2	1	3	1	3	1	3	1	3
2y150									0	2			1	2			1	2	1	2	0	2	0	0	0	2	0	2	1	2	1	2	1	2	1	2	0	1	0	1
2y151									2	3			0	3			1	3	3	3	0	3	0	3	0	3	0	3	1	3	2	3	2	3	2	3	1	1	1	1
2y152									2	2			2	2			2	2	3	3	3	3	3	3	2	3	2	3	2	3	2	3	2	3	2	3	2	3	2	3
2y153									1	2			0	2			2	2	2	3	2	2	2	3	1	2	1	2	1	2	2	3	1	2	1	2	2	2	1	2
2y154									1	3			2	3			2	3	1	3	1	2	1	2	1	3	1	3	1	2	1	2	1	2	1	2	0	2	0	2
2y155									1	2			1	2			2	3	3	3	2	2	3	3	2	2	2	2	2	3	2	3	2	2	2	3	1	2	1	2
2y156									1	3			1	3			2	3	3	3	2	3	2	3	2	3	2	3	2	3	2	3	2	3	2	3	2	3	2	3
2y157									1	3			2	3			2	3	3	3	2	3	3	3	2	3	2	3	2	3	2	3	2	3	2	3	2	3	2	3
2y158									2	3			1	2			2	3	3	3	2	3	3	3	3	3	3	3	3	3	3	3	2	3	2	3	1	2	2	2
2y159									1	3			2	3			2	3	2	3	0	2	1	2	0	2	0	2	1	2	1	2	2	3	2	3	1	2	1	2
2y160									1	2			1	2			2	3	3	3	2	3	3	3	2	3	3	3	1	3	3	3	2	3	3	3	2	3	3	3
